# Supplementary material for: Prediction model for unfavorable treatment outcome for complicated sever acute malnutrition (SAM) in under five children admitted in hospitals at Amhara Region
Source: Front Nutr. 2025 Feb 10;12:1523975. doi: 10.3389/fnut.2025.1523975 (PMC11847673; doi:10.3389/fnut.2025.1523975)
Supplement: Supplementary file 1 [file Data_Sheet_1.ZIP]

Archive with 2 entries (2 files):
- Suplimentary -1.do
- Suplimentary -2.R
