# Supplementary material for: Prediction model for unfavorable treatment outcome for complicated sever acute malnutrition (SAM) in under five children admitted in hospitals at Amhara Region
Source: Front Nutr. 2025 Feb 10;12:1523975. doi: 10.3389/fnut.2025.1523975 (PMC11847673; doi:10.3389/fnut.2025.1523975)
Supplement: Supplementary file 1 [file Data_Sheet_1.ZIP › Suplimentary -1.do]

*1.st.  Lasso variable sele ction  or Feature selection using lasso regression in stata 
     **//choose the lowst lamda from all methods from the bottom
	 
	 *// please consider the 10 event perparameter

	 	 
	 
* 1. CV

lasso logit C_SAM_Out ib(first).cat_Oedema ib(first).Kidny_functn ib(first).Diarrhoea ib(first).cat_age ib(first).Residence ib(first).Pneumonia ib(first).Clinc_form_maln ib(first).Tb_scred_test ib(first).HIVAIDS_tested ib(first).Sex ib(last).length_stay ib(last).CBC_test ib(last).Folic_acid ib(last).Vitamin_A ib(last).Deworming ib(last).Breast_Feding ib(last).IV_antb_trx ib(last).Intake_F75 ib(last).Intake_F100

*2.plugin

lasso logit C_SAM_Out ib(first).cat_Oedema ib(first).Liver_functn ib(first).Diarrhoea ib(first).cat_age ib(first).Residence ib(first).Pneumonia ib(first).Clinc_form_maln ib(first).Tb_scred_test ib(first).HIVAIDS_tested ib(first).Sex ib(last).length_stay ib(last).Hemoglobin_test ib(last).Folic_acid ib(last).Vitamin_A ib(last).Deworming ib(last).Breast_Feding ib(last).IV_antb_trx ib(last).Intake_F75 ib(last).Intake_F100, selection(plugin)

* 3. bic

lasso logit C_SAM_Out ib(first).cat_Oedema ib(first).Liver_functn ib(first).Diarrhoea ib(first).cat_age ib(first).Residence ib(first).Pneumonia ib(first).Clinc_form_maln ib(first).Tb_scred_test ib(first).HIVAIDS_tested ib(first).Sex ib(last).length_stay ib(last).Hemoglobin_test ib(last).Folic_acid ib(last).Vitamin_A ib(last).Deworming ib(last).Breast_Feding ib(last).IV_antb_trx ib(last).Intake_F75 ib(last).Intake_F100, selection(bic)

* 4. none
llasso logit C_SAM_Out ib(first).cat_Oedema ib(first).Liver_functn ib(first).Diarrhoea ib(first).cat_age ib(first).Residence ib(first).Pneumonia ib(first).Clinc_form_maln ib(first).Tb_scred_test ib(first).HIVAIDS_tested ib(first).Sex ib(last).length_stay ib(last).Hemoglobin_test ib(last).Folic_acid ib(last).Vitamin_A ib(last).Deworming ib(last).Breast_Feding ib(last).IV_antb_trx ib(last).Intake_F75 ib(last).Intake_F100, selection(none) 


* After selection of beast CV estimater  and then run the  selected model---------the check the selected models--------------- by lassocoef

lasso logit C_SAM_Out ib(first).cat_Oedema ib(first).Kidny_functn ib(first).Diarrhoea ib(first).cat_age ib(first).Residence ib(first).Pneumonia ib(first).Clinc_form_maln ib(first).Tb_scred_test ib(first).HIVAIDS_tested ib(first).Sex ib(last).length_stay ib(last).CBC_test ib(last).Folic_acid ib(last).Vitamin_A ib(last).Deworming ib(last).Breast_Feding ib(last).IV_antb_trx ib(last).Intake_F75 ib(last).Intake_F100

lassocoef


*2nd.  To see the selected variables or To see the selected parametres by lasso regression done in the above steps run the following

lassocoef

*3rd. Then fit a multivariable logit model using the identified parametres by lasso algorithm in R software and reduce them one by one using liklihood ratio test...see the R code in R script 

 *// To Do the nomogram of the final reduced model use the following steps
	 
    *step 1:  install the "nomolog" package in stata 
 
 findit nomolog
 
    *step2: run the final reduced model in stata 17 established in R soft ware 

binreg C_SAM_Out ib(first).cat_Oedema ib(first).Diarrhoea ib(first).Pneumonia ib(last).CBC_test ib(last).Folic_acid ib(last).Vitamin_A  ib(last).IV_antb_trx, or
     
	 * /or
logistic C_SAM_Outib(first).cat_Oedema ib(first).Diarrhoea ib(first).Pneumonia ib(last).CBC_test ib(last).Folic_acid ib(last).Vitamin_A  ib(last).IV_antb_trx, or

     */ or
logit C_SAM_Out  ib(first).cat_Oedema ib(first).Diarrhoea ib(first).Pneumonia ib(last).CBC_test ib(last).Folic_acid ib(last).Vitamin_A  ib(last).IV_antb_trx, or

 
    
	
	
	

                      
	
*step 3: Run the nomolog command (nomolog is to mean nomogram after logit model)
	
	  *step1 dowload the nomolog
	 
	     findit nomolog
	
	  *step 2 run the final model
	      
		  
	       * odds ratio
	     logit C_SAM_Out  ib(first).cat_Oedema ib(first).Diarrhoea ib(first).Pneumonia ib(last).CBC_test ib(last).Folic_acid ib(last).Vitamin_A  ib(last).IV_antb_trx, or
		  
		   * cofficient 
		   logit C_SAM_Out  ib(first).cat_Oedema ib(first).Diarrhoea ib(first).Pneumonia ib(last).CBC_test ib(last).Folic_acid ib(last).Vitamin_A  ib(last).IV_antb_trx
	
	
	   * step 3 run nomolog

	     nomolog
 
     


*Step4:   How to validate internal validation with ( ROC curve and calibration plot in stata)


*1 option one :  descrimination curve  validation 

*derivation model

logistic C_SAM_Out  ib(first).cat_Oedema ib(first).Diarrhoea ib(first).Pneumonia ib(last).CBC_test ib(last).Folic_acid ib(last).Vitamin_A  ib(last).IV_antb_trx

bsvalidation, rseed(123) graph


logistic C_SAM_Out  ib(first).cat_Oedema ib(first).Diarrhoea ib(first).Pneumonia ib(last).CBC_test ib(last).Folic_acid ib(last).Vitamin_A  ib(last).IV_antb_trx

lroc, nograph


*validation model

program define PGM1, rclass
logistic C_SAM_Out  ib(first).cat_Oedema ib(first).Diarrhoea ib(first).Pneumonia ib(last).CBC_test ib(last).Folic_acid ib(last).Vitamin_A  ib(last).IV_antb_trx
lroc, nograph
return scalar auc=r(area)
end
bootstrap r(auc), seed(2015) reps(1000): PGM1

lroc


*1.2 option one: descrimination curve  validation 

* 1
logistic C_SAM_Out  ib(first).cat_Oedema ib(first).Diarrhoea ib(first).Pneumonia ib(last).CBC_test ib(last).Folic_acid ib(last).Vitamin_A  ib(last).IV_antb_trx


*2.
findit bsvalidation

*3.
bsvalidation, rseed(123) graph


*2. calibration 


# AUC


estimate model
predict newvar
lowess depvar newvar, addplot(function y=x, range(0 1)) legend(off)

note that the above has recently been studied in "Austin, PC and Steyerberg,
EW (2014), "Graphical assessment of internal and external calibration of
logistic regression by using loess smoothers," _Statistics in Medicine_,

33: 517-535


capture program drop myboot
> 	program myboot, rclass
> 	sw logistic ras age bmi pp, forward pe (.1) 
> 	local vinf : list v in finvars
> 	lroc, nograph
> 	return scalar area=r(area)
> 	
> 	


sw logistic ras age bmi pp, forward pe(.1)
                       begin with empty model
					   
					   
					    lroc, nograph
						
program myboot, rclass
1. sw logistic ras age bmi pp, forward pe (.1) 
>   2. local vinf : list v in finvars
>   3. lroc, nograph
>   4. return scalar area=r(area)
>   5. for each v of varlist age bmi pp {return scalar `v'= ( `vinf' " , " `v' " )>0}
>   6. end


///////////////////////////////////////////////////////////
*4th.  How to do ROC curve and calibration plot in stata
*first: 
   *// run the model

logit C_SAM_Out  ib(first).cat_Oedema ib(first).Diarrhoea ib(first).Pneumonia ib(last).CBC_test ib(last).Folic_acid ib(last).Vitamin_A  ib(last).IV_antb_trx, or

*Second: 
    *//to see the ROC curve run the following command after the model
lroc

*Third 
   *//to see the calibration plot run the following command

   estimate model
predict newvar
lowes C_SAM_Out newvar, addplot(function y=x,range (0 1)) legend (off)


//////////////////// end/////////////////////////////////


* if you want to change the value

. label define labels17 1 "Presence of Anemia" 2 "Normal", replace


* cross validation Graphs
cvplot

* to see how many of variables are categorical, continous etc
vl set, categorical(2) uncertain(0)


*Triaing  lasso regression

display "$ifactors"
display "$vlcontinuous"
splitsample, generate(sample) nsplit(2) rseed(1245)
tabulate q104
tabulate sample
vl set, categorical(4) uncertain(0)
vl substitute ifactors = i.vlcategorical
lasso linear q104 q1 i.q2 i.q3 i.q4 i.q5 i.q6 i.q7 i.q8 i.q10 i.q11 i.q12 i.q13 i.q14 q15 i.q16
lassoknots, display(nonzero osr2 bic)
cvplot
estimate store cvplot
lassoknots, display(nonzero osr2 bic)
lassoselect id= 5
cvplot
estimates store minBIC
lasso linear q104 q1 i.q2 i.q3 i.q4 i.q5 i.q6 i.q7 i.q8 i.q10 i.q11 i.q12 i.q13 i.q14 q15 i.q16 if sample == 1, selection(adaptive) rseed (1234)
estimate store adaptive
lasso linear q104 q1 i.q2 i.q3 i.q4 i.q5 i.q6 i.q7 i.q8 i.q10 i.q11 i.q12 i.q13 i.q14 q15 i.q16 if sample == 1, selection(cv) rseed (1234)
estimate store cv
lassocoef cv minBIC adaptive, sort(coef, standardized) nofvlabel
lassogof cv minBIC adaptive, over(sample) postselection


*****0ther 

### Feature selection using lasso regression in stata 16
# Step 1: Fit the logit model using all candidate parametres
lasso logit outcome1 bmi HGB sex agecat  MAEcat residencecat supportercat educa_statuscat smokingcat alcoholusecat drug_usecat comorbiditycat site_MDRTBcat regist_groupcat  flouroq_resis complicationcat HIV_infecat baseline_smearcat basiline_culture  marital_statusreco
#step 2: To see the selected parametres by lasso regression done in step 1 above run the following
lassocoef

### Then fit a multivariable logit model using the identified parametres by lasso algorithm in R software and reduce them one by one using liklihood ratio test...see the R code in R script 
 ###To Do the nomogram of the final reduced model use the following steps
 #step 1: install the "nomolog" package in stata 16
 findit nomolog
 ###step2: run the final reduced model in stata 16 established in R soft ware 
 logit outcome1 i.HGB i.agecat i.supportercat i.MAEcat i.comorbiditycat i.marital_statusreco
 ### step 3: Run the nomolog command (nomolog is to mean nomogram after logit model)
 nomolog
 #OR
 db nomolog ###to custumize the nomogram
 ##OR 
 nomolog, title(Nomogram of unfavorable treatment outcome in MDR TB patients) varlblsize(4) datalblsize(3)
