# Supplementary material for: Prediction model for unfavorable treatment outcome for complicated sever acute malnutrition (SAM) in under five children admitted in hospitals at Amhara Region
Source: Front Nutr. 2025 Feb 10;12:1523975. doi: 10.3389/fnut.2025.1523975 (PMC11847673; doi:10.3389/fnut.2025.1523975)
Supplement: Supplementary file 1 [file Data_Sheet_1.ZIP › Suplimentary -2.R]

## itle: Prediction of unfavorable treatment outcome in cSAM under 5 childrens

    ### N.B in this r script the dataset was imported by using r-commander  
    ### using RCMDR package.
    ### Variables were renamed and recoded using r-commander
    ### The outcome variable "outcome1" was renamed as "Event"   
    ### Once the recoding and other data management were done , the script was saved


# 1st. import or download Data set


library(haven)
Almaw <- read_dta("D:/Injibara university research project/Development and validation of C-SAM/Data/Stata data final -/Almaw.dta")
View(Almaw)
 
fix(Almaw)   # Not worked syntax


# 2nd.  Label outcome variable to Favoraible treatment outcome and unfavoriable treatment outcome
    
     ### Note: Almaw is== data file Name: C_SAM_Out is == Outcome variable Name


Almaw <- within(Almaw, {
  C_SAM_Out <- factor(C_SAM_Out, labels=c('FTO','UTO'))
})                                                         # First run this Sntax


Almaw$Event[Almaw$C_SAM_Out=="FTO"]="0"        # if error message please run view(Almaw 1st
Almaw$Event[Almaw$C_SAM_Out=="UTO"]="1"
View(Almaw)


######### 

is.factor(Almaw$Event)
Almaw$Event<-as.numeric(Almaw$Event)
is.numeric(Almaw$Event)
str(Almaw)


table(Almaw$C_SAM_Out)


#3rd.  changing variables into factor:  selected by lasso regression in STATA the selected variables are:
  # = cat_Oedema, Animia, Diarrhoea,  Folic_acid, Vitamin_A, 
  # = Deworming, cat_age,Pneumonia, Hisry_bottlefeed, 
  # =  IV_antb_trx, Intake_F100,  Clinc_form_maln 


 #A. 

# 1.
is.factor(Almaw$cat_Oedema)
Almaw$cat_Oedema<-as.factor(Almaw$cat_Oedema)

#2.
is.factor(Almaw$Kidny_functn)
Almaw$Kidny_functn<-as.factor(Almaw$Kidny_functn)

#3.
is.factor(Almaw$Diarrhoea)
Almaw$Diarrhoea<-as.factor(Almaw$Diarrhoea)

#4.
is.factor(Almaw$Pneumonia)
Almaw$Pneumonia<-as.factor(Almaw$Pneumonia)

#5.
is.factor(Almaw$CBC_test)
Almaw$CBC_test<-as.factor(Almaw$CBC_test)

#6.
is.factor(Almaw$Folic_acid)
Almaw$Folic_acid<-as.factor(Almaw$Folic_acid)

#7.
is.factor(Almaw$Vitamin_A)
Almaw$Vitamin_A<-as.factor(Almaw$Vitamin_A)


#8.
is.factor(Almaw$Deworming)
Almaw$Deworming<-as.factor(Almaw$Deworming)

#9.
is.factor(Almaw$IV_antb_trx)
Almaw$IV_antb_trx<-as.factor(Almaw$IV_antb_trx)

#10.
is.factor(Almaw$Intake_F100)
Almaw$Intake_F100<-as.factor(Almaw$Intake_F100)


#11
is.factor(Almaw$Clinc_form_maln)
Almaw$Clinc_form_maln=as.factor(Almaw$Clinc_form_maln)


#12
is.factor(Almaw$Sex)
Almaw$Sex=as.factor(Almaw$Sex)

#13
is.factor(Almaw$Residence)
Almaw$v=as.factor(Almaw$Residence)

#14
is.factor(Almaw$HIVAIDS_tested)
Almaw$HIVAIDS_tested=as.factor(Almaw$HIVAIDS_tested)


#15
is.factor(Almaw$Intake_F75)
Almaw$Intake_F75=as.factor(Almaw$Intake_F75) 

 # B. the other option for  "changing variables into factor" 


#1.
Almaw$cat_Oedema=as.factor(Almaw$cat_Oedema)

#2. 
Almaw$Kidny_functn=as.factor(Almaw$Kidny_functn)   

#3. 
Almaw$Diarrhoea=as.factor(Almaw$Diarrhoea)

#4.
Almaw$Pneumonia=as.factor(Almaw$Pneumonia)

#5.
Almaw$CBC_test=as.factor(Almaw$CBC_test)

#6.
Almaw$Folic_acid=as.factor(Almaw$Folic_acid)

#7.
Almaw$Vitamin_A=as.factor(Almaw$Vitamin_A)

#8.
Almaw$Deworming=as.factor(Almaw$Deworming)

#9.
Almaw$IV_antb_trx=as.factor(Almaw$IV_antb_trx)

#10
Almaw$Intake_F100=as.factor(Almaw$Intake_F100)

#11
Almaw$Clinc_form_maln=as.factor(Almaw$Clinc_form_maln)


#12
Almaw$Sex=as.factor(Almaw$Sex)


#13
Almaw$Sex=as.factor(Almaw$Residence)

#14
Almaw$HIVAIDS_tested=as.factor(Almaw$HIVAIDS_tested)     


#15
Almaw$Intake_F75=as.factor(Almaw$Intake_F75) 


#Note: please write each syntax in Rstudio and you can get the details, anyways see below
    # dim= is the dimension of an object (No of variables and and the value or sample size)
    # str= Compactly Display the Structure of an Arbitrary R object or data 
    # summary= summary is a generic function used to produce result summaries of the results of various model fitting functions. 


dim(Almaw)
str(Almaw)
summary(Almaw)
  summary.data.frame(Almaw)
    
  
# 4th.  Proportion of unfavorable treatment (UTO) of SAM Or Explore the outcome
    
  
#// Option 1. shows with 95% Cl:

library(Hmisc)
   library(stringi)

binconf(240,864,alpha=0.05,method = ("asymptotic"))
binconf(240,864,alpha=0.01,method = ("asymptotic"))


#// Option 2.

table(Almaw$Event)
prop.table(table(Almaw$Event))


# 5th.  Put the data as data frame

Almaw<-as.data.frame(Almaw)


#Note:download and run haven if not available 
    #: 1st open the library of data for that contains my data for analysis  
    #:  import and export from different data sources(spss, stata or sas etc)
    #: that is ==library(haven)

  library(haven)


# 6th. Install packages
   
               #Note:download all the packages below if not available 
                      #2. please run 1st:  library(foreign), 
                      #:  library(survival), library(MASS), 
                      #:  library(nnet) before "library(epiDisplay)" syntax
                      #:  similar to the other 
                      #   Note: please see  or observe the the importance of each package by typing library(---)
  

library(tidyverse)
library(lmtest)
    library(zoo)
library(epiDisplay)
    library(foreign)
    library(survival)
    library(MASS)
    Library(nnet)
library(glme4)       # i cann't get the package
    library(glm2)    
    library(glme)
    library(glmertree)
    library(glm.predict)
    

library(boot)
    library(survival)

library(PredictABEL)
library(PRROC)
library(pROC)
    library(epiDisplay)
         library(foreign)
         library(survival)
         library(MASS)
library(ggplot2)
library(ROCit)
    library(boot)
library(givitiR)
   library(boot)   #1st run 
library(ResourceSelection)
   library(ROCit)
   library(boot)
library(PresenceAbsence)  
    library(pROC)
library(classifierplots)    # 2nd run after classifierplots
    
library(OptimalCutpoints)   # 1st run before OptimalCutpoints
library(devtools)
    library(usethis)
library(fbroc)
library(vctrs)     # 2nd run after Rcmdr
library(Rcmdr)     # 1st run before vctrs
library(foreign)
library(performance)
library(plotROC)
    library(pROC)
library(rms)          #3rd 
    library(Hmisc)
    library(TH.data)  #2nd 
    library(survival) # 1st 
    

t# Other Packages 


library(oddsratio)
library(classifierplots)
    library(ggplot2)
library(pROC)               #2nd
library(Epi)                # 1st run after OptimalCutpoints
library(OptimalCutpoints)   # 1st run before Epi
library(givitiR)
library(caret)
    library(survival)
    library(lattice)
library(finalfit)
library(relaimpo)
      library(survival)
      library(boot)
      library(survey)
      library(grid)
library(rms)
library(rmda)             
library(rmarkdown)

library(DCA)               # i can't get the package
    library(PredictABEL)   # or DCA similar with== PredictABEL


# 7th. View the structure of the dataset imported by using RCMDR(R-commander)

Almaw
View(Almaw)
str(Almaw)


    ## 7.1. Exploring the data

        dim(Almaw)

          ## not found packages
              glimpse(Almaw)

    ## 7.2. Exploring the outcome

        table(Almaw$Event)
        prop.table(table(Almaw$Event))

        
        
        


                                       
     
        
##. Feature (Variable) selection
##N,B Most potent predictors were selected using lasso regression in 
#STATA 17 using steps written in stata do file


# 8. Multivariable model
        
#8.1 . Event in this case means == outcome variable (C_SAM_Out)
        
        
     # Option 1:         
        
model_full<-glm (Almaw$Event~ cat_Oedema+ Kidny_functn+Diarrhoea+
                   Pneumonia+CBC_test+Folic_acid+Vitamin_A+
                 IV_antb_trx+Intake_F75+Intake_F100
                 ,data=Almaw,family=binomial(link="logit"))      


    # Option 2: 

model_full<-glm (Event~ cat_Oedema+ Kidny_functn+Diarrhoea+
                   Pneumonia+CBC_test+Folic_acid+Vitamin_A+
                   IV_antb_trx+Intake_F75+Intake_F100
                 ,data=Almaw,family=binomial(link="logit"))   


confint(model_full)
summary(model_full)
exp(coef(model_full))


 

## or in another way
#8.2

model_full2<-glm(as.factor(Almaw$Event)~Almaw$cat_Oedema+ Almaw$Kidny_functn+Almaw$Diarrhoea
                +Almaw$Pneumonia
                +Almaw$CBC_test+Almaw$Folic_acid+Almaw$Vitamin_A
                +Almaw$IV_antb_trx+Almaw$Intake_F75+Almaw$Intake_F100
                ,data=Almaw,family=binomial(link="logit"))  
               


confint(model_full)
summary(model_full)
exp(coef(model_full))

pred=predict(model_full,data=cSAM,type = "response")


        
      
# 9th.Reduced model
      
           # Note1:  ## Here we remove variables step by step by taking alook if there is significant 
      
                      ##...difference with the full model. To be more liberal, take a cut off point for p-value at 0.15        

           # Note2: # in the Anova or lrtest the P-value is <0.05, 

                     #/=== reject the null hypothesis 
                     #/=== removing the variable is reduces the predictive curve
                     #/=== full model is better than the reduced model

           # if the P-value is > 0.05 

                  #/=== reduced model is better or 
                  #/== we don't have evidence on the full model is better than and the reverse of the other  


# OPTION 1:- Anova or lrtest the P-value

     #Reduced model 1______remove cat_Oedema
       

reduced1=glm (Almaw$Event~ Kidny_functn+Diarrhoea+
                Pneumonia+CBC_test+Folic_acid+Vitamin_A+
                IV_antb_trx+Intake_F75+Intake_F100
              ,data=Almaw,family=binomial(link="logit")) 
     


confint(reduced1)
summary(reduced1)
exp(coef(reduced1))

lrtest(reduced1, model_full)          # not worked syntax 
compareCoefs(model_full, reduced1)    # you can get in the "rcmdr" menu at model compare coefficient select the model


anova(reduced1, model_full, test="LRT")  # removing the variable is reduces the predictive curve the "p-value---- means (p-value <0.001)", so the variable must available in the final reduced model (last Model) 
 
 


     #Reduced model 2------remove Kidny_functn

reduced2=glm  (Almaw$Event~ cat_Oedema+ Diarrhoea+
                 Pneumonia+CBC_test+Folic_acid+Vitamin_A+
                 IV_antb_trx+Intake_F75+Intake_F100
               ,data=Almaw,family=binomial(link="logit")) 


confint(reduced2)
summary(reduced2)
exp(coef(reduced2))

lrtest(reduced2, model_full)  # not worked syntax

anova(reduced2, model_full, test="LRT") # reduced model is better p-value=0.7282, reject "HO" and also we can remove variables if p-value>0.15.


    # reduced3 remove Diarrhoea


reduced3=glm  (Almaw$Event~cat_Oedema+ Kidny_functn+
                 Pneumonia+CBC_test+Folic_acid+Vitamin_A+
                 IV_antb_trx+Intake_F75+Intake_F100
               ,data=Almaw,family=binomial(link="logit"))


confint(reduced3)
summary(reduced3)
exp(coef(reduced3))
       
lrtest(reduced3, model_full)  # not worked syntax

anova(reduced3, model_full, test="LRT") # removing the variable is reduces the predictive curve the "p-value---- means (p-value <0.001)", so the variable must available in the final last model 


       
   # reduced model4   remove  Pneumonia

       
reduced4<-glm (Almaw$Event~cat_Oedema+ Kidny_functn+Diarrhoea+
                 CBC_test+Folic_acid+Vitamin_A+
                 IV_antb_trx+Intake_F75+Intake_F100
               ,data=Almaw,family=binomial(link="logit"))     


confint(reduced4)
summary(reduced4)
exp(coef(reduced4))
lrtest(reduced4, model_full)  # not worked syntax        

anova(reduced4, model_full, test="LRT") # removing the variable is reduces the predictive curve the "p-value---- means (p-value <0.001)", so the variable must available in the final last model 
 
        
   # reduced model 5 remove CBC_test 


reduced5=glm (Almaw$Event~cat_Oedema+ Kidny_functn+Diarrhoea+
                Pneumonia+Folic_acid+Vitamin_A+
                IV_antb_trx+Intake_F75+Intake_F100
              ,data=Almaw,family=binomial(link="logit"))


confint(reduced5)
summary(reduced5)
exp(coef(reduced5))

lrtest(reduced5, model_full)

anova(reduced5, model_full, test="LRT") # removing the variable is reduces the predictive curve the "p-value---- means (p-value <0.001)", so the variable must available in the final last model 


    # reduced model 6 remove Folic_acid


reduced6=glm<-glm (Almaw$Event~cat_Oedema+ Kidny_functn+Diarrhoea+
                     Pneumonia+CBC_test+Vitamin_A+
                     IV_antb_trx+Intake_F75+Intake_F100
                   ,data=Almaw,family=binomial(link="logit"))    


confint(reduced6)
summary(reduced6)
exp(coef(reduced6))


lrtest(reduced6, model_full)

anova(reduced6, model_full, test="LRT") # removing the variable is reduces the predictive curve the "p-value---- means (p-value <0.001)", so the variable must available in the final last model 


    # reduced model 7 remove Vitamin_A


reduced7=glm<-glm (Almaw$Event~ cat_Oedema+ Kidny_functn+Diarrhoea+
                     Pneumonia+CBC_test+Folic_acid+
                     IV_antb_trx+Intake_F75+Intake_F100
                   ,data=Almaw,family=binomial(link="logit"))


confint(reduced7)
summary(reduced7)
exp(coef(reduced7))


lrtest(reduced7, model_full)

anova(reduced7, model_full, test="LRT") # removing the variable is reduces the predictive curve the "p-value---- means (p-value = 0.1324)", so the variable must available in the final last model 


    # reduced model 8 remove IV_antb_trx


reduced8=glm<-glm (Almaw$Event~ cat_Oedema+ Kidny_functn+Diarrhoea+
                     Pneumonia+CBC_test+Folic_acid+Vitamin_A+
                     Intake_F75+Intake_F100
                   ,data=Almaw,family=binomial(link="logit"))        


confint(reduced8)
summary(reduced8)
exp(coef(reduced8))


lrtest(reduced8, model_full)

anova(reduced8, model_full, test="LRT") # removing the variable is reduces the predictive curve the "p-value---- means (p-value <0.001)", so the variable must available in the final last model 


    # reduced model 9 remove Intake_F75


reduced9=glm<-glm (Almaw$Event~ cat_Oedema+ Kidny_functn+Diarrhoea+
                     Pneumonia+CBC_test+Folic_acid+Vitamin_A+
                     IV_antb_trx+Intake_F100
                   ,data=Almaw,family=binomial(link="logit"))        


confint(reduced9)
summary(reduced9)
exp(coef(reduced9))


lrtest(reduced9, model_full)

anova(reduced9, model_full, test="LRT") # reduced model is better p-value=0.2358, reject "HO" and also we can remove variables if p-value>0.15.


    # reduced model 10 remove Intake_F100


reduced10=glm (Almaw$Event~ cat_Oedema+ Kidny_functn+Diarrhoea+
                 Pneumonia+CBC_test+Folic_acid+Vitamin_A+
                 IV_antb_trx+Intake_F75
               ,data=Almaw,family=binomial(link="logit")) 


confint(reduced10)
summary(reduced10)
exp(coef(reduced10))


lrtest(reduced10, model_full)

anova(reduced11, model_full, test="LRT") # reduced model is better p-value=0.4123, reject "HO" and also we can remove variables if p-value>0.15.


    # option 1: Final reduced model are: cat_Oedema, Diarrhoea, Pneumonia, Hemoglobin_test, Folic_acid, IV_antb_trx


final_model_option1=glm (Almaw$Event~ cat_Oedema+ Diarrhoea+
                           Pneumonia+CBC_test+Folic_acid+Vitamin_A+
                           IV_antb_trx
                         ,data=Almaw,family=binomial(link="logit")) 


summary(final_model_option1)

confint(final_model_option1)

exp(coef(final_model_option1))


# OPTION 2:-  
  

    #to be more liberal take a cut off point for variables p-value  <0.15 in the multivariate analysis included


model_full<-glm (Almaw$Event~ cat_Oedema+ Kidny_functn+Diarrhoea+
                   Pneumonia+CBC_test+Folic_acid+Vitamin_A+
                   IV_antb_trx+Intake_F75+Intake_F100
                 ,data=Almaw,family=binomial(link="logit")) 


        
     # remove the highest p-value variable that is Kidny_functn (p-value=0.727778)> 0.15

reduced2.1<-glm (Almaw$Event~ cat_Oedema+ Diarrhoea+
                   Pneumonia+CBC_test+Folic_acid+Vitamin_A+
                   IV_antb_trx+Intake_F75+Intake_F100
                 ,data=Almaw,family=binomial(link="logit")) 


summary(reduced2.1)
              
confint(reduced2.1)
        
exp(coef(reduced2.1))
        


    # remove the highest p-value variable that is Intake_F100 (p-value=0.524744 )> 0.15
reduced2.2<-glm (Almaw$Event~ cat_Oedema+ Diarrhoea+
                   Pneumonia+CBC_test+Folic_acid+Vitamin_A+
                   IV_antb_trx+Intake_F75
                 ,data=Almaw,family=binomial(link="logit"))


summary(reduced2.2)

confint(reduced2.2)

exp(coef(reduced2.2))


# remove the highest p-value variable that is Intake_F75 (p-value=0.235008 )> 0.15
reduced2.3<-glm (Almaw$Event~ cat_Oedema+ Diarrhoea+
                   Pneumonia+CBC_test+Folic_acid+Vitamin_A+
                   IV_antb_trx
                 ,data=Almaw,family=binomial(link="logit"))


summary(reduced2.3)

confint(reduced2.3)

exp(coef(reduced2.3))


    # option 2: Final reduced model are: cat_Oedema, Diarrhoea, Pneumonia, Hemoglobin_test, Folic_acid, IV_antb_trx and 


final_model_option2 <- glm (Almaw$Event~ cat_Oedema+ Diarrhoea+
                              Pneumonia+CBC_test+Folic_acid+Vitamin_A+
                              IV_antb_trx
                            ,data=Almaw,family=binomial(link="logit"))  


summary(final_model_option2)

confint(final_model_option2)

exp(coef(final_model_option2))

confint(exp(coef(final_model_option2)))   #not worked syntax 

return(coef(final_model_option2))   #not worked syntax 


      #The overall  Final Reduced model: 


model_full<-glm (Almaw$Event~ cat_Oedema+ Kidny_functn+Diarrhoea+
                   Pneumonia+CBC_test+Folic_acid+Vitamin_A+
                   IV_antb_trx+Intake_F75+Intake_F100
                 ,data=Almaw,family=binomial(link="logit")) 

      

       summary(model_full)
       confint(model_full)
       exp(coef(model_full))
       print(model_full)

            # so in the above two methods the final reduced model is similar we can take it. if not similar please implement the two methods at a time and remove the higher p-value first 


final_model <- glm (Almaw$Event~ cat_Oedema+ Diarrhoea+
                      Pneumonia+CBC_test+Folic_acid+Vitamin_A+
                      IV_antb_trx
                    ,data=Almaw,family=binomial(link="logit"))      


summary(final_model)       # to show cofficient with p value

confint(final_model)       # to show 95%Cl:(-%, -%)

exp(coef(final_model))     # Odds ratio

print(model_full)          # Beta coefficient


#########

ddist <- datadist(Almaw); options(datadist='ddist')            # not worked syntax; what is ddist mean is it data source or what"


#10th . model fitness test Hosmer_lemonshow test 


   # reduced model 

pred=predict(final_model,data=Almaw,type = "response")

                   # install.packages("ResourceSelection")
        
library(ResourceSelection)
        
hosmer=hoslem.test(Almaw$Event,fitted.values(final_model),g=10)
        hosmer
       
      
        
        
      
      
        


        
        
        
       
#11th. discrimination performance of a model and see the performance of
        #the final model  
    


        #A. Reduced Model
               
library(classifierplots)
      library(ggplot2)
      library(pROC)         
        
pred=predict(final_model,data=Almaw,type = "response")        
            
classifierplots(Almaw$Event, pred)
       
            
            # 11.A = ROC Curve (AUC) Graph 
        
roc_plot(Almaw$Event, pred, force_bootstrap = NULL)  
        
            # 11.B = prediction density Graph 
       
density_plot(Almaw$Event, pred)
        


         #B. original model   model_full===== optional 

library(classifierplots)
library(ggplot2)
library(pROC)         

pred1=predict(model_full,data=Almaw,type = "response")        

classifierplots(Almaw$Event, pred)

# 11.A = ROC Curve (AUC) Graph 

roc_plot(Almaw$Event, pred, force_bootstrap = NULL)  

# 11.B = prediction density Graph 

density_plot(Almaw$Event, pred)


  
    


     # D.  for Each selected six variables we can do ROC curve and density plot 
          #in the following way  ---==---- to see the individual effect 

#1. 
Oedema <- glm (Almaw$Event~ cat_Oedema, data=Almaw,family=binomial(link="logit"))

pred=predict(Oedema,data=Almaw,type = "response")        

classifierplots(Almaw$Event, pred)


# 1.A = ROC Curve (AUC) Graph 

roc_plot(Almaw$Event, pred, force_bootstrap = NULL)  

# 1.B = prediction density Graph 

density_plot(Almaw$Event, pred)


#2. 
Diarrhoea <- glm (Almaw$Event~ Diarrhoea, data=Almaw,family=binomial(link="logit"))

pred=predict(Diarrhoea,data=Almaw,type = "response")        

classifierplots(Almaw$Event, pred)


# 1.A = ROC Curve (AUC) Graph 


roc_plot(Almaw$Event, pred, force_bootstrap = NULL)  

# 1.B = prediction density Graph 

density_plot(Almaw$Event, pred)


#3. 
Vitamin_A <- glm (Almaw$Event~ Vitamin_A, data=Almaw,family=binomial(link="logit"))

pred=predict(Vitamin_A,data=Almaw,type = "response")        

classifierplots(Almaw$Event, pred)


# 1.A = ROC Curve (AUC) Graph 


roc_plot(Almaw$Event, pred, force_bootstrap = NULL)  

# 1.B = prediction density Graph 

density_plot(Almaw$Event, pred)


#4. 
Pneumonia <- glm (Almaw$Event~ Pneumonia, data=Almaw,family=binomial(link="logit"))

pred=predict(Pneumonia,data=Almaw,type = "response")        

classifierplots(Almaw$Event, pred)


# 1.A = ROC Curve (AUC) Graph 


roc_plot(Almaw$Event, pred, force_bootstrap = NULL)  

# 1.B = prediction density Graph 

density_plot(Almaw$Event, pred)


#5. 
CBC_test <- glm (Almaw$Event~ CBC_test, data=Almaw,family=binomial(link="logit"))

pred=predict(CBC_test,data=Almaw,type = "response")        

classifierplots(Almaw$Event, pred)


# 1.A = ROC Curve (AUC) Graph 


roc_plot(Almaw$Event, pred, force_bootstrap = NULL)  

# 1.B = prediction density Graph 

density_plot(Almaw$Event, pred)


#6. 
Folic_acid <- glm (Almaw$Event~ Folic_acid, data=Almaw,family=binomial(link="logit"))

pred=predict(Folic_acid,data=Almaw,type = "response")        

classifierplots(Almaw$Event, pred)


# 1.A = ROC Curve (AUC) Graph 


roc_plot(Almaw$Event, pred, force_bootstrap = NULL)  

# 1.B = prediction density Graph 

density_plot(Almaw$Event, pred)


#7. 
IV_antb_trx <- glm (Almaw$Event~ IV_antb_trx, data=Almaw,family=binomial(link="logit"))

pred=predict(IV_antb_trx,data=Almaw,type = "response")        

classifierplots(Almaw$Event, pred)


# 1.A = ROC Curve (AUC) Graph 


roc_plot(Almaw$Event, pred, force_bootstrap = NULL)  

# 1.B = prediction density Graph 

density_plot(Almaw$Event, pred)


# 12. ROC curve using EPI package that allows optimal cut off points instead of default above


library(pROC)   
library(Epi)


          #12.A= ROC curve with cutoff points and the final reduced model variables 

# option 1: 
rock= ROC(form = Almaw$Event~Almaw$cat_Oedema+Almaw$Diarrhoea+Almaw$Pneumonia
          +Almaw$CBC_test+Almaw$Vitamin_A+ Almaw$Folic_acid+Almaw$IV_antb_trx,
          data=Almaw, plot = "ROC", MX = T)


 #Option 2:  
rock <- ROC (form = Almaw$Event~ cat_Oedema+ Diarrhoea+
                      Pneumonia+CBC_test+Folic_acid+Vitamin_A+
                      IV_antb_trx
                    ,data=Almaw,plot = "ROC", MX = T) 


          #12.B= colors of PV-, PV+, Sensitivity and specificity          

ROC(form = Event ~ pred, data=Almaw, plot="sp",col=c(1,2,3,4) ) # Getting the ROC plot


          # 12.C= color line with labels: The following lines just literally color the black lines just printed:
 

res<-ROC(form = Event ~ final_model$fitted.values, data=Almaw, plot="sp",main="S,spec,PVP,PVN lines for ROC" )
lines(res$res$lr,res$res$spec, lwd = 3,type="s", col="red") #specificity
lines(res$res$lr,res$res$sens, lwd = 3,type="s", col="green") # sensitivity
lines(res$res$lr,res$res$pvp, lwd = 3,type="s", col="blue") # pvp
lines(res$res$lr,res$res$pvn, lwd = 3,type="s", col="magenta") # pvn
       
  
          # 12.D= PVP-, PVN+, Sensitivity,  specificity and AUC with statistical values and 
res        


# 13. model performance at different cut off points including optimal cut off points


   

        #1. optimal.cutpoint  by Youden index

library(OptimalCutpoints)
      help(optimal.cutpoints)                # optional,  only used for help the package description 

pred=final_model$fitted.values               # to determine predicted probabilities of the model
Almaw<-cbind(Almaw,pred)                     # to combine predicted probability with data set
str(Almaw)
X=pred
 
     
                 #1.1.A= to Get optimal criterion cutoff point by youden index 

optimal.cutpoint.Youden <- optimal.cutpoints(X = "pred", status = "Event", 
                                             tag.healthy = 0,methods = "Youden",
                                             data = Almaw, pop.prev = NULL,
                                             control = control.cutpoints(), 
                                             ci.fit = TRUE, conf.level = 0.95, 
                                             trace = FALSE)

summary(optimal.cutpoint.Youden)


                 #1.2.B= ROC curve criterion youden index

plot(optimal.cutpoint.Youden,col="red")

                 #1.3.C= PROC curve criterion youden index

plot(optimal.cutpoint.Youden,col="red",abline(h=0.801,v=0.064))

return    # optional 


       # 2. optimal.cut-points  by  SpEqualSe


library(OptimalCutpoints)
help(optimal.cutpoints)                      # optional,  only used for help the package description 

pred=final_model$fitted.values               # to determine predicted probabilities of the model
Almaw<-cbind(Almaw,pred)                     # to combine predicted probability with data set
str(Almaw)
X=pred


              #2.1.A= to Get optimal criterion cutoff point by SpEqualSe  

optimal.cutpoint.Youden <- optimal.cutpoints(X = "pred", status = "Event", tag.healthy = 0,
                                             methods = "SpEqualSe", data = Almaw, pop.prev = NULL, 
                                             control = control.cutpoints(),
                                             ci.fit = TRUE, conf.level = 0.95, 
                                             trace = FALSE)
summary(optimal.cutpoint.Youden)
  
              #2.2.B= ROC curve criterion SpEqualSe 
plot(optimal.cutpoint.Youden)


              #2.3.C= PROC curve criterion SpEqualSe

plot(optimal.cutpoint.Youden,col="red",abline(h=0.801,v=0.064))

return   # optional 


       # 3. optimal.cut-points  by  MaxSpSe   ======    (method at where Se and Sp maximized "MaxSpSe")

library(OptimalCutpoints)
help(optimal.cutpoints)                      # optional,  only used for help the package description 

pred=final_model$fitted.values               # to determine predicted probabilities of the model
Almaw<-cbind(Almaw,pred)                     # to combine predicted probability with data set
str(Almaw)
X=pred

              #3.1.A= to Get optimal criterion cutoff point by MaxSpSe  

optimal.cutpoint.Youden <- optimal.cutpoints(X = "pred", status = "Event", tag.healthy = 0,
                                             methods = "MaxSpSe", data = Almaw, pop.prev = NULL, 
                                             control = control.cutpoints(), 
                                             ci.fit = TRUE, 
                                             conf.level = 0.95, trace = FALSE)
summary(optimal.cutpoint.Youden)
   
             
               #3.2.B= ROC curve criterion MaxSpSe

plot(optimal.cutpoint.Youden)


                #3.3.C= PROC curve criterion MaxSpSe

plot(optimal.cutpoint.Youden,col="red",abline(h=0.801,v=0.064))


#14. confusion matrix: 


 
      #14.1. based on default 0.5 cutoff points  


predict=predict(final_model,data=Almaw,type = "response")

threshold=0.5                                

predicted_values<-ifelse(predict(final_model,type="response")>threshold,1,0)

head(predicted_values)

predicted_values=as.factor(predicted_values)

actual_values<-Almaw$Event

actual_values=as.factor(actual_values)

length(predicted_values)

length(actual_values)

library(caret)
      library(ggplot2)
      library(lattice)
conf_matrix<-table(predicted_values,actual_values)

confusionMatrix(table(predicted_values,actual_values),positive = "1") 


      #14.2. based on optimal cut point (0.6955128) you get from the youden index

predict=predict(final_model,data=Almaw,type = "response")
threshold=0.6955128                                
predicted_values<-ifelse(predict(final_model,type="response")>threshold,1,0)
head(predicted_values)
predicted_values=as.factor(predicted_values)
actual_values<-Almaw$Event
actual_values=as.factor(actual_values)
length(predicted_values)
length(actual_values)

library(caret)
      library(ggplot2)
      library(lattice)
conf_matrix<-table(predicted_values,actual_values)
confusionMatrix(table(predicted_values,actual_values),positive = "1")


#15.  model calibration plot

library(givitiR)
cb=givitiCalibrationBelt(Almaw$Event, pred,devel = "internal",confLevels = c(0.95))
plot(cb,main="Model Calibration ",xlab="Actual probability",ylab="Predicted probability" )

library(relaimpo)
      library(MASS)
      library(boot)

AIC(final_model)
BIC(final_model)        


##16. Internal validation (Model validation)


    
        #option 1: Bootstrapping by boot techniques

library(boot)
bootstrap=boot(Almaw,1:864)   # if not worked syntax please double click 
bootstrap=function(data,index)
  
  
  ##Bootstrapping
  
  library(boot)
boot_test=function(Almaw, indices){
  Almaw=Almaw[indices,]
  fit=glm(Almaw$Event~ cat_Oedema+Diarrhoea+Pneumonia+CBC_test
          +Folic_acid+IV_antb_trx+Vitamin_A, data = Almaw, family = binomial(link="logit"))
  return(coef(fit))
}

bootobject <- boot(data=Almaw, statistic= boot_test, R=10000)
print(bootobject)
plot(bootobject)
boot.ci(bootobject, type = "all")

  
  
  
   
  # option 1: 
return(coef(glm(Almaw$Event~Almaw$cat_Oedema+Almaw$Diarrhoea+Almaw$Pneumonia
            +Almaw$CBC_test+Almaw$Folic_acid+Almaw$IV_antb_trx
            +Almaw$Vitamin_A
            ,data=Almaw,binomial(link="logit"),subset = index)))
            
                    
x=bootstrap(Almaw,1:864)        #single
xb=boot(Almaw,bootstrap,1000)   # Multiple
xb
confint(xb)                     # not worked syntax but try it in "Rcmdr" by menu
 
 


     #option 2: 
        #1. bootstrap using rms package
            # it is used to validate the internal validation with statistical profe 

rock= ROC(form = Almaw$Event~Almaw$cat_Oedema+Almaw$Diarrhoea+Almaw$Pneumonia
          +Almaw$CBC_test+Almaw$Folic_acid+Almaw$IV_antb_trx+Almaw$Vitamin_A, 
          data=Almaw, plot = "ROC", MX = T)


roc


      # 1.1.calibration plot, AUC(c), dxy and brier score after bootstrap

          # To check the model statistically by "rms" package 
          # and all other statistical value such as  AUC(c), dxy, brier score are calculated

library(finalfit)
library(rms)

model.rm=lrm(as.factor(Almaw$Event)~cat_Oedema+Diarrhoea+Pneumonia+CBC_test
             +Folic_acid+IV_antb_trx+Vitamin_A,data = Almaw,x=TRUE,y=TRUE)
model.rm
rm1=validate(model.rm, method="boot", B=1000)
rm1

my.calive <- rms::calibrate(model.rm, method="boot", B=1000)
plot(my.calive, las=1)


    #1.2
   
    #The boot strapped corrected AUC (c) after bootstrap by  Somers’ D~~ (Dxy)

      # which is a rank correlation between predicted probabilities and observed responses.
      # It ranges between -1 and 1.
             #  When D = 1, the predictions are perfectly discriminating. 
             # When D = 0, the model is making random predictions. 
      # The basic idea is that a good model will return higher probabilities.
      # formula for sommers d" ,  Dxy=2(C-0.5)  

          Dxy=2(C-0.5) 
   
   # so, we can calculate the AUC(C) = Dxy/2 +1 , 
      
      # manually from the above "my.caliv" boot strapped data data by rms packages
      # in this study 
           dxy=0.8167 
           AUC= 0.8167/2+0.5
           AUC= 0.90835
   

           
    #5 Brier score indicates ( discriminating and calibration )
   
  # Overall model performance was also evaluated using brier score. 
     # The Brier score is superior to other statistical performance metrics 
        # since it takes both discriminating and calibration into account simultaneously. 
          # Better predictions are indicated by smaller numbers (numbers close zero). 
           # Perfect accuracy is represented by a Brier score of 0, 
            # whereas perfect inaccuracy is represented by a score of 1
             # in this study the brier score is = 0.094


           
    #6 construct ROC curves of original and nomogram models(risk model) with their legend

       #do regression analysis for your both original model and nomogram model first. 
       # use the following codings to construct ROC curves of original and nomogram models.

           #1st.
           
pred=predict(final_model,data=Almaw,type = "response")        
classifierplots(Almaw$Event, pred)
roc_plot(Almaw$Event, pred, force_bootstrap = NULL) 

  
pred1=predict(model_full,data=Almaw,type = "response")        
classifierplots(Almaw$Event, pred1)         
roc_plot(Almaw$Event, pred1, force_bootstrap = NULL) 

           
           #2nd. graphical comparison of the two

roc(as.factor(Almaw$Event),pred,data=Almaw,
    plot=TRUE,print.auc=TRUE,print.auc.y=0.5,col="blue",lwd=4,
    legacy.axes=TRUE,ci=TRUE,levels = c(0, 1), direction = "<")

roc(Almaw$Event,pred1,data=Almaw,main="ROC original vs. risk score",
    plot=TRUE,print.auc=TRUE,print.auc.y=0.4,col="magenta",lwd=4,
    legacy.axes=TRUE,ci=TRUE,add=TRUE,levels = c(0, 1), direction = "<")

legend(bottomright,legend=c("model_full","final_model"),col=c("blue","magenta"),
       lwd=2, cex = 0.7)          


         


#Dear Alemu,
#Here I produced some codes that may be useful to you to to go with your analysis.
#Here you can find 
#Define the formula for the logistic regression model with rms package in R: 

formula<-Event~cat_Oedema+Diarrhoea+Pneumonia+CBC_test+Folic_acid+IV_antb_trx+Vitamin_A


# Set up the data distribution object required by rms
dd <- datadist(Almaw)
options(datadist = 'dd')


# Fit the logistic regression model
model.rm <- lrm(formula, data = Almaw,x = TRUE, y = TRUE)
print(model.rm)
rm1 <- validate(model.rm, method = "boot", B = 1000)
print(rm1)


# Validate the model using bootstrap with 1000 resampling
rm1 <- validate(model.rm, method = "boot", B = 1000)
print(rm1)


#Then,
# Extract Dxy values for optimism calculation

apparent_Dxy <- rm1[1, "index.orig"]
corrected_Dxy <- rm1[1, "index.corrected"]
optimism <- apparent_Dxy - corrected_Dxy
print(paste("Optimism Coefficient:", optimism))


# After finding your optimism coefficient that you will be reporting in your writing 
# results, you need to go for how to find original and corrected AUC.
#Of curse you know the original AUC previously, still possible to find here: 

Dxy_orig <- rm1["Dxy", "index.orig"]
Dxy_corrected <- rm1["Dxy", "index.corrected"]


# Calculate the original and optimism-corrected AUC
original_auc <- (Dxy_orig + 1) / 2
corrected_auc <- (Dxy_corrected + 1) / 2


# Print the original and optimism-corrected AUC
cat("Original AUC:", original_auc, "\n")
cat("Optimism-corrected AUC:", corrected_auc, "\n")


### Gays, still difficulty is finding 95%CI for corrected AUC. 
####@@@@ As to me just corrected AUC with optimism cofficient is just enough, 
#if need to continue exploring more you may procced this way. 
## However, there could be another ways too. 
#In this case, better to find the roc object then we can find ways out: 
# Therefore first find the Predicted probabilities for the ROC curve
# So, find linear predictors first, and then predicted probabilities
# Manually calculate the linear predictors and probabilities (pred_probs)


X <- model.matrix(model.rm)                            #  model.rm is my model that I fitted earlier
linear_preds <- as.vector(X %*% model.rm$coefficients)
pred_probs <- plogis(linear_preds)                    # this will give you predicted probabilities


# Ensure the outcome variable is numeric or factor
Almaw$Event <- factor(Almaw$Event, levels = c(0, 1))  # this is observed probability


# Ensure pred_probs is numeric and not a factor or other type
pred_probs <- as.numeric(pred_probs)


# Now it is time to compute the ROC curve with explicit levels and direction
roc_obj <- roc(
  Almaw$Event, 
  pred_probs,
  levels = c(0, 1),     # Specify levels: control = 0, case = 1
  direction = "<"       # Specify direction: controls < cases
)


# Therefore ROC curve can be drawn as:
roc_obj <- roc(Almaw$Event,pred_probs,levels = c(0, 1),direction = "<")


# Plot the ROC curve
par(pty="s")
plot(roc_obj)

# Calculate the AUC with 95% CI
#original model AUC:
auc_value <- auc(roc_obj)


#To find the bootstrapped AUC/corrected AUC with its 95%CI:
Auc<- auc(roc_obj, method = "bootstrap", boot.n = 1000)
ci <- ci.auc(roc_obj, method = "bootstrap", boot.n = 1000)


# Print the AUC and its 95% CI
print(paste("AUC:", auc_value))
print(paste("95% CI:", ci[1], "-", ci[3]))


#17. The Overall model performance: (DCA) and risk score Graphics 
  


    #Note:-    # Overall model performance was also evaluated using brier score. The Brier score is
               # superior to other statistical performance metrics since it takes both discriminating and
               # calibration into account simultaneously. Better predictions are indicated by smaller
               # numbers (numbers close zero). Perfect accuracy is represented by a Brier score of 0,
               # whereas perfect inaccuracy is represented by a score of 1
               # Decision curve that shows clinical and public heath importance of our model to make decision by heath care workers

#risk score by Graphics  Graphics 

library(rmda)
library(DCA)

attach(Almaw)

baseline.model <- decision_curve(Almaw$Event~ cat_Oedema+ Diarrhoea+
                                   Pneumonia+CBC_test+Folic_acid+Vitamin_A+
                                   IV_antb_trx,
                                 family = binomial(link = 'logit'), #fitting a logistic model
                                 data = Almaw, 
                                 study.design = "cohort",
                                 policy = "opt-in",  #default 
                                 bootstraps = 1000)
plot_decision_curve(baseline.model,curve.names = "final_model",col="magenta"
                    ,lwd=3,xlim = c(0, 1)
                    ,legend.position = "topright")


baseline.model


#18. developing nomogram ( both the 2 options are not functional) ==== please do in STATA commands.

    # Note:-       # We used a decision curve analysis (DCA) to evaluate the clinical and public health impact of the model of standardized net benefit across a range of threshold probabilities (0 to 1)

                   # developing nomogram using package datadist()


    # Option 1:

attach(Almaw)
dd<-datadist(Almaw)

options(datadist=dd)
model.1=lrm(formula=as.factor(Almaw$Event)~
              Almaw$Event~ cat_Oedema+ Diarrhoea+
              Pneumonia+CBC_test+Folic_acid+Vitamin_A+
              IV_antb_trx,data = Almaw,x=TRUE,y=TRUE)
model.1=lrm

model.1
nom1 <- nomogram(model.1, fun = plogis,
                 fun.at = c(.001, .01, .05, seq(.1,.9, by = .1), .95,
                                                  
                            .99, .999), lp = F, funlabel
                 = "probability of poor outcome rate") 
plot(nom1)   
summary(model.1)
coef(model.1)


   # Option 2:

attach(Almaw)
dd<-datadist(Almaw)
options(datadist='dd')
library(rms)

nom <- nomogram(final_model, fun=function(x)1/(1+exp(-x)),  # or fun=plogis
                fun.at=c(.001,.01,.05,seq(.1,.9,by=.1),.95,.99,.999),structure(list(), '*'),
                funlabel="Risk of Death")


nom1<-nomogram(final_model, fun = plogis,fun.at = c(.001, .01, .05, seq(.1,.9, by = .1), .95, .99, .999), lp = TRUE, 
               funlabel ="Rate of unfavorable treatment outcome") 
plot(nom1)


### risk score &  #Refer to my diagnostic study ppt, 
   ## we discussed how to create manually


#19. 
       #### To see the distribution of predicted probablties for each subjects
      ###and to see the proportion of patients bellow and above the optimal cut off point

prop.table(table(Almaw$Event))
table(pred)
table(Almaw$Event,pred)


   #20

### optimizim Cofficient and Corrected "AUC"


# Validate the model using bootstrap with 1000 resampling

rm1 <- validate(model.1, method = "boot", B = 1000)
print(rm1)

# Extract Dxy values for optimism calculation

apparent_Dxy <- rm1[1, "index.orig"]
corrected_Dxy <- rm1[1, "index.corrected"]
optimism <- apparent_Dxy - corrected_Dxy
print(paste("Optimism Coefficient:", optimism))

#####

Dxy_orig <- rm1["Dxy", "index.orig"]
Dxy_corrected <- rm1["Dxy", "index.corrected"]

# Calculate the original and optimism-corrected AUC

original_auc <- (Dxy_orig + 1) / 2
print(original_auc)
corrected_auc <- (Dxy_corrected + 1) / 2
print(corrected_auc)

# Print the original and optimism-corrected AUC

cat("Original AUC:", original_auc, "\n")
cat("Optimism-corrected AUC:", corrected_auc, "\n")


#21. Riskscore pleases do on the  "riskScore data"


############
library(rms)
dd<-datadist(Almaw)
options(datadist=dd)

model.1=lrm(formula=as.factor(Almaw$Event)~ cat_Oedema+ Diarrhoea+Pneumonia+CBC_test+Folic_acid+Vitamin_A+
              IV_antb_trx,data = Almaw,x=TRUE,y=TRUE)

               
#######################notes
##Linear predictor" and "risk score" are often used interchangeably in the context of logistic regression and other generalized linear models.
#Linear Predictor: The linear predictor is the combination of the intercept and the weighted sum of the predictor variables in the model. Mathematically, it's expressed as:
#Linear Predictor=β0+β1×X1+β2×X2+⋯+βk×Xk\text{Linear Predictor} = \beta_0 + \beta_1 \times X_1 + \beta_2 \times X_2 + \dots + \beta_k \times X_kLinear Predictor=β0+β1×X1+β2×X2+⋯+βk×Xk
where:
 # o	β0\beta_0β0 is the intercept,
 # o	β1,β2,…,βk\beta_1, \beta_2, \dots, \beta_kβ1,β2,…,βk are the coefficients of the predictor variables,
 # o	X1,X2,…,XkX_1, X_2, \dots, X_kX1,X2,…,Xk are the values of the predictor variables.
# Calculate the linear predictor (risk score) for each individual

  Almaw$risk_score <- predict(model.1, type = "lp")
head(Almaw)
str(Almaw)
##If you want to convert the risk score to predicted probabilities, you can use:
Almaw$predicted_prob <- plogis(Almaw$risk_score)
head(Almaw)
# Install and load necessary packages
#install.packages("pROC")
library(pROC)
par(pty="s")
# Calculate the ROC curve
roc_curve <- roc(Almaw$Event, Almaw$risk_score)
plot(roc_curve)
# Find the optimal cut-off point (Youden index)
optimal_cut_point <- coords(roc_curve, "best", ret = "threshold", best.method = "youden")

# Print the optimal cut point
print(optimal_cut_point)
#to convert this optimal cut point into predicted probability
# Convert the optimal cut point to a predicted probability
predicted_probability <- 1 / (1 + exp(-optimal_cut_point))
print(predicted_probability)
# Print the predicted probability
print(predicted_probability)
# Classify individuals as high-risk (1) or low-risk (0) based on the cut-off point
Almaw$risk_group <- ifelse(Almaw$risk_score >= -0.6955, "High Risk", "Low Risk")
# Check the classification
head(df)
table(Almaw$risk_group)
table(Almaw$Event,Almaw$risk_group)


## 22======  Extra beas ##

 ## point-1. the performance of the nomogram Evaluation at different cut-off points #

library(pROC)
predicted <- predict(final_model, Almaw, type="response")
auc(Almaw$Event, predicted,conflevels=.95)
library(epiDisplay)
lroc(final_model, grid = F, line.col = 2)


 ##point-1. 95% AUC The orginal model"

ROCit_obj<- rocit(score=,class=Almaw$Event)
plot(ROCit_obj)
summary(ROCit_obj)
ciAUC(ROCit_obj)

length(pred)
length(Almaw$Event)
pred <-  predRisk(final_model)
summary(ROCit_obj)
ciAUC(ROCit_obj)

#To find the confidence interval for the AUC

ciAUC(ROCit_obj)
ad=ciROC(ROCit_obj, level = 0.95, nboot = 1000)
plot(ad, col = c(4,2), legendpos = "bottom", lty = c(4,5))
summary(ROCit_obj)
ciAUC(ROCit_obj)
